# Supplementary material for: Genome-Wide Identification of the P-Type Ca2+-ATPase Gene Family in Maize and Its Expression Dynamics Under Abiotic and Biotic Stress Conditions
Source: Int J Mol Sci. 2026 Jul 3;27(13):5987. doi: 10.3390/ijms27135987 (PMC13361416; doi:10.3390/ijms27135987)
Supplement: Supplementary file 1 [file ijms-27-05987-s001.zip]

Archive with 2 entries (2 files):
- Supplementary_data_revision_R1.xlsx
- Supplementary_Figure_revision_R1.pdf
