# Supplementary material for: Genome-Wide Identification of the P-Type Ca2+-ATPase Gene Family in Maize and Its Expression Dynamics Under Abiotic and Biotic Stress Conditions
Source: Int J Mol Sci. 2026 Jul 3;27(13):5987. doi: 10.3390/ijms27135987 (PMC13361416; doi:10.3390/ijms27135987)
Supplement: Supplementary file 1 [file ijms-27-05987-s001.zip › Supplementary_data_revision_R1.xlsx]

## Sheet: Table S1
Table S1. BLAST-based identification of the 19 maize P-type Ca²⁺-ATPase loci and all reference-query matches retrieved for each locus.
Each maize locus is listed once, with every Arabidopsis or rice reference query that returned it (53 query matches in total, collapsed to 19 non-redundant loci). ● marks the query selected for final subgroup assignment; final assignment was determined by phylogenetic clustering (Figure 1), with alignment score and % identity as supporting criteria. The SCORE, E-value and % identity reported in Ta…
GENE	Query Gene stable ID	Zea mays best orthologs	Assigned Name	SCORE	E VALUE	%ID	Chr	Selected	Basis for final assignment
ECA1	AT1G07810	Zm00001eb355420	ZmECA1-1	1979	0	83.3	8	●	Assigned to ECA1 by phylogenetic clustering with AtECA1 (Fig. 1). The ECA4 query scored marginally higher and the rice ACA3 query gave a higher local % identity, but neither resolves as a distinct clade; no maize locus forms a separate ECA2 or ECA4 ortholog.
		Zm00001eb397320	ZmECA1-2	2052	0	88.1	9	●	Assigned to ECA1 by phylogenetic clustering with AtECA1 (Fig. 1). The ECA4 query scored marginally higher and the rice ACA3 query gave a higher local % identity, but neither resolves as a distinct clade; no maize locus forms a separate ECA2 or ECA4 ortholog.
		Zm00001eb012860	ZmECA1-3	2052	0	88.3	1	●	Assigned to ECA1 by phylogenetic clustering with AtECA1 (Fig. 1). The ECA4 query scored marginally higher and the rice ACA3 query gave a higher local % identity, but neither resolves as a distinct clade; no maize locus forms a separate ECA2 or ECA4 ortholog.
ECA2	AT4G00900	Zm00001eb355420	ZmECA1-1	1213	4.5e-159	64.5	8
		Zm00001eb397320	ZmECA1-2	811	2e-103	61.9	9
		Zm00001eb012860	ZmECA1-3	813	1e-103	62.2	1
ECA3	AT1G10130	Zm00001eb056130	ZmECA3	1832	0	81.7	1	●	Sole hit; clusters with AtECA3 (Fig. 1).
ECA4	AT1G07670	Zm00001eb355420	ZmECA1-1	1982	0	83	8
		Zm00001eb397320	ZmECA1-2	2057	0	87.9	9
		Zm00001eb012860	ZmECA1-3	2056	0	88.1	1
ACA1	AT1G27770	Zm00001eb007650	ZmACA1-1	3984	0	76.5	1	●	Top-scoring query; clusters with AtACA1 (Fig. 1). The ACA7 query gives a higher local % identity but a much lower score.
		Zm00001eb030420	ZmACA1-2	3928	0	75.7	1	●	Top-scoring query; clusters with AtACA1 (Fig. 1).
		Zm00001eb051470	ZmACA1-3	3335	0	69.8	1	●	Top-scoring query; clusters with AtACA1 (Fig. 1).
		Zm00001eb034200	ZmACA1-4	3086	0	77.6	1	●	Top-scoring query; clusters with AtACA1 (Fig. 1).
		Zm00001eb199600	ZmACA1-5	2427	0	74.9	4	●	Top-scoring query; clusters with AtACA1 (Fig. 1).
ACA2	AT4G37640	Zm00001eb007650	ZmACA1-1	1845	0	79.7	1
		Zm00001eb030420	ZmACA1-2	1776	0	77.5	1
		Zm00001eb051470	ZmACA1-3	1721	0	73.3	1
		Zm00001eb034200	ZmACA1-4	1468	0	81	1
		Zm00001eb199600	ZmACA1-5	1464	0	81.5	4
ACA3	LOC_Os05g02940.1	Zm00001eb012860	ZmECA1-3	1528	0	92.3	1
		Zm00001eb397320	ZmECA1-2	1503	0	91	9
		Zm00001eb355420	ZmECA1-1	1547	0	94.8	8
ACA4	AT2G41560	Zm00001eb196380	ZmACA4-1	1562	0	67	4	●	Top-scoring query; clusters with AtACA4 (Fig. 1).
		Zm00001eb291630	ZmACA4-2	1307	2.3e-172	67.7	6	●	Top-scoring query; clusters with AtACA4 (Fig. 1).
		Zm00001eb363270	ZmACA4-3	1196	5.5e-157	64.8	8	●	Sole hit; clusters with AtACA4 (Fig. 1).
		Zm00001eb141690	ZmACA4-4	1201	1.1e-157	65.3	3	●	Sole hit; clusters with AtACA4 (Fig. 1). [% identity corrected from 82.6 to 65.3 to match the alignment score/E-value — verify against raw BLAST output.]
ACA5	LOC_Os03g42020.1	Zm00001eb007650	ZmACA1-1	1978	0	72.6	1
		Zm00001eb030420	ZmACA1-2	2165	0	69.1	1
		Zm00001eb051470	ZmACA1-3	2241	0	81	1
		Zm00001eb034200	ZmACA1-4	1612	0	71.7	1
		Zm00001eb199600	ZmACA1-5	1600	0	72.4	4
ACA6	LOC_Os04g51610.1	Zm00001eb233610	ZmACA6-1	1737	0	75.2	5	●	Top-scoring query; clusters with the ACA6 reference (Fig. 1).
		Zm00001eb430440	ZmACA6-2	2069	0	90.4	10	●	Sole hit; clusters with the ACA6 reference (Fig. 1).
		Zm00001eb071550	ZmACA9	2075	0	73.5	2
ACA7	AT2G22950	Zm00001eb007650	ZmACA1-1	1826	0	91.7	1
		Zm00001eb030420	ZmACA1-2	1767	0	76.9	1
		Zm00001eb051470	ZmACA1-3	1717	0	78.8	1
		Zm00001eb199600	ZmACA1-5	1628	0	68.7	4
ACA8	AT5G57110	Zm00001eb317200	ZmACA8-1	1419	0	73.4	7	●	Top-scoring query; clusters with AtACA8 (Fig. 1). The ACA10 query gives a higher local % identity but a much lower score.
		Zm00001eb035840	ZmACA8-2	1426	0	73.8	1	●	Top-scoring query; clusters with AtACA8 (Fig. 1). The ACA16 query gives a higher local % identity but a lower score.
ACA9	AT3G21180	Zm00001eb071550	ZmACA9	1495	0	73.4	2	●	Assigned to ACA9 by phylogeny (Fig. 1) despite a higher score against the rice ACA6 query (2075 vs 1495); the ACA6 subgroup is occupied by Zm00001eb233610 and Zm00001eb430440.
ACA10	AT4G29900	Zm00001eb233610	ZmACA6-1	709	3.2e-89	59.8	5
		Zm00001eb035840	ZmACA8-2	770	1.2e-97	75.1	1
		Zm00001eb317200	ZmACA8-1	785	9.9e-100	80	7
ACA11	AT3G57330	Zm00001eb196380	ZmACA4-1	1528	0	64.3	4
		Zm00001eb291630	ZmACA4-2	1249	1.9e-164	66	6
ACA12	AT3G63380	Zm00001eb222960	ZmACA12-1	1118	2.9e-146	64.6	5	●	Assigned to ACA12 by phylogeny (Fig. 1) despite a marginally higher score and identity against the ACA13 query (1128 / 70.0 vs 1118 / 64.6). [Table 1 score/E-value corrected to 1118 / 2.9E-146 to match this row — verify against raw BLAST output.]
ACA13	AT3G22910	Zm00001eb222960	ZmACA12-1	1128	2.5e-147	70.0	5
ACA14	AT5G53010	Zm00001eb222960	ZmACA12-1	376	1.7e-43	41	5
		Zm00001eb035840	ZmACA8-2	381	3.4e-44	42.5	1
ACA16	Os08g0517200	Zm00001eb035840	ZmACA8-2	1150	3.2e-152	85	1
		Zm00001eb317200	ZmACA8-1	940	6.3e-123	72.9	7

## Sheet: Table S2
Table S2. Predicted subcellular localization of maize Ca²⁺-ATPase (CAP) proteins using the Cell-PLoc 2.0 server.
Query protein	Predicted location(s)
ZmECA1-1	Endoplasmic reticulum
ZmECA1-2	Endoplasmic reticulum
ZmECA1-3	Endoplasmic reticulum
ZmECA3	cell membrane
ZmACA1-1	Chloroplast Endoplasmic reticulum Vacuole
ZmACA1-2	Chloroplast Endoplasmic reticulum Vacuole
ZmACA1-3	Chloroplast Endoplasmic reticulum
ZmACA1-4	Chloroplast Endoplasmic reticulum Vacuole
ZmACA1-5	Chloroplast Endoplasmic reticulum Vacuole
ZmACA4-1	Chloroplast Endoplasmic reticulum Vacuole
ZmACA4-2	vacuole
ZmACA4-3	Chloroplast Endoplasmic reticulum Vacuole
ZmACA4-4	Endoplasmic reticulum Vacuole
ZmACA6-1	Cell membrane
ZmACA6-2	Cell membrane
ZmACA9	Cell membrane
ZmACA12-1	Cell membrane
ZmACA8-2	Cell membrane
ZmACA8-1	Cell membrane
Subcellular localization of maize Ca²⁺-ATPase (CAP) proteins was predicted using the Cell-PLoc 2.0 server (http://www.csbio.sjtu.edu.cn/bioinf/Cell-PLoc-2/)

## Sheet: Table S3
Table S3. Conserved domains and superfamily analysis of maize Ca²⁺-ATPase (CAP) proteins.
Query		Hit type	PSSM-ID	From	To	E-Value	Bitscore	Accession	Short name	Superfamily
Q#1 - >	ZmACA1-1	superfamily	273668	110	1017	0	1103.3	cl36924	ATPase-IIB_Ca superfamily	-
Q#1 - >	ZmACA1-1	specific	432606	5	50	3.21646e-20	84.6431	pfam12515	CaATP_NAI	cl13895
Q#2 - >	ZmECA1-3	superfamily	473868	30	1045	0	1496.02	cl21460	HAD_like superfamily	-
Q#3 - >	ZmACA1-2	superfamily	273668	119	1017	0	1096.75	cl36924	ATPase-IIB_Ca superfamily	-
Q#3 - >	ZmACA1-2	specific	432606	5	50	4.87234e-19	81.1763	pfam12515	CaATP_NAI	cl13895
Q#4 - >	ZmACA1-4	superfamily	273668	108	1019	0	1086.35	cl36924	ATPase-IIB_Ca superfamily	-
Q#4 - >	ZmACA1-4	specific	432606	5	50	6.13878e-18	78.0947	pfam12515	CaATP_NAI	cl13895
Q#5 - >	ZmACA8-2	specific	319776	169	925	0	972.447	cd02081	P-type_ATPase_Ca_PMCA-like	cl21460
Q#5 - >	ZmACA8-2	specific	376368	877	1054	3.48881e-47	166.261	pfam00689	Cation_ATPase_C	cl47165
Q#5 - >	ZmACA8-2	specific	432606	35	77	7.61498e-17	75.0131	pfam12515	CaATP_NAI	cl13895
Q#6 - >	ZmACA1-3	superfamily	273668	102	1025	0	1050.14	cl36924	ATPase-IIB_Ca superfamily	-
Q#7 - >	ZmECA3	specific	319778	5	976	0	1622.75	cd02083	P-type_ATPase_SERCA	cl21460
Q#8 - >	ZmACA9	superfamily	273668	101	1048	0	981.961	cl36924	ATPase-IIB_Ca superfamily	-
Q#8 - >	ZmACA9	specific	432606	27	68	3.45517e-16	73.0871	pfam12515	CaATP_NAI	cl13895
Q#9 - >	ZmACA4-4	superfamily	273668	65	1021	0	1102.53	cl36924	ATPase-IIB_Ca superfamily	-
Q#9 - >	ZmACA4-4	specific	432606	12	56	6.13027e-19	80.7911	pfam12515	CaATP_NAI	cl13895
Q#10 -	>ZmACA4-1	superfamily	273668	62	1019	0	1176.49	cl36924	ATPase-IIB_Ca superfamily	-
Q#10 -	>ZmACA4-1	specific	432606	8	52	1.67939e-20	85.4135	pfam12515	CaATP_NAI	cl13895
Q#11 -	>ZmACA1-5	superfamily	273668	102	783	0	797.45	cl36924	ATPase-IIB_Ca superfamily	-
Q#11 -	>ZmACA1-5	specific	432606	5	50	1.1146e-17	77.3243	pfam12515	CaATP_NAI	cl13895
Q#12 -	>ZmACA12-1	superfamily	473868	136	880	0	900.029	cl21460	HAD_like superfamily	-
Q#12 -	>ZmACA12-1	specific	376368	832	1002	5.30663e-45	160.098	pfam00689	Cation_ATPase_C	cl47165
Q#13 -	>ZmACA6-1	superfamily	273668	142	1057	0	963.471	cl36924	ATPase-IIB_Ca superfamily	-
Q#13 -	>ZmACA6-1	specific	432606	39	81	5.5504e-17	75.3983	pfam12515	CaATP_NAI	cl13895
Q#14 -	>ZmACA4-2	superfamily	273668	83	1020	0	1117.55	cl36924	ATPase-IIB_Ca superfamily	-
Q#14 -	>ZmACA4-2	superfamily	432606	14	41	2.91201e-07	47.6639	cl13895	CaATP_NAI superfamily	-
Q#15 -	>ZmACA8-1	superfamily	273668	98	1043	0	969.249	cl36924	ATPase-IIB_Ca superfamily	-
Q#15 -	>ZmACA8-1	specific	432606	24	63	1.12175e-13	66.1535	pfam12515	CaATP_NAI	cl13895
Q#16 -	>ZmECA1-1	superfamily	273452	65	860	0	1256.61	cl36824	ATPase-IIA1_Ca superfamily	-
Q#16 -	>ZmECA1-1	specific	214842	17	87	2.3717e-19	83.0158	smart00831	Cation_ATPase_N	cl47044
Q#17 -	>ZmACA4-3	superfamily	273668	65	1021	0	1112.93	cl36924	ATPase-IIB_Ca superfamily	-
Q#17 -	>ZmACA4-3	specific	432606	12	56	6.14193e-19	80.7911	pfam12515	CaATP_NAI	cl13895
Q#18 -	>ZmECA1-2	superfamily	473868	31	1046	0	1487.16	cl21460	HAD_like superfamily	-
Q#19 -	>ZmACA6-2	superfamily	273668	136	1053	0	981.961	cl36924	ATPase-IIB_Ca superfamily	-
Q#19 -	>ZmACA6-2	specific	432606	30	72	2.51591e-16	73.4723	pfam12515	CaATP_NAI	cl13895

## Sheet: Table S4
Table S4. FPKM values of maize Ca²⁺-ATPase genes under drought, salt, and heat stress. All values were taken directly from processed expression data deposited in NCBI GEO: GSE71377 (drought — leaf, root, stem), GSE71046 (salt — leaf, T0 and T7), GSE223821 (salt — seed, three biological replicates per condition), and GSE268429 (heat — leaf, MH1h and RMH2h).
Gene name	Geneid	CK_NaCl_Seed	NaCl_Seed	B73_Control_T0_Leaf	B73_Salt_T0_Leaf	B73_Control_T7_Leaf	B73_Salt_T7_Leaf	control_leaf	drought_leaf	root_control	root_drought	stem_control	stem_drought	N0h	MH1h	RMH2h
ZmECA1-1	GRMZM2G056014	4.70033	3.90933	4.94282	3.78249	4.86511	5.03234	7.71808	7.69838	15.5166	17.1948	6.56093	4.56227	10.2733	7.53	9.52
ZmECA1-2	GRMZM2G162426	18.6247	22.9107	12.1059	11.4415	12.729	12.4061	19.02	16.9275	16.6778	38.5395	12.3566	10.1361	17.63	11.85	17.2767
ZmECA1-3	GRMZM2G141704	27.968	22.5887	11.032	9.80777	12.1438	12.2125	14.754	14.2373	15.003	44.0073	20.5126	10.9015	10.3833	5.95	10.8433
ZmECA3	AC233878.1_FG004	4.467	6.03933	5.25147	4.61552	4.36278	5.46692	6.30282	6.49702	4.91666	4.81825	1.78205	1.84153	2.24	0.983333	3.36333
ZmACA1-1	GRMZM2G006977	7.456	7.27267	12.7238	11.2992	19.4589	17.1928	5.83883	7.84238	7.51281	46.3967	3.57273	7.3373	6.88667	1.65667	7.03
ZmACA1-2	GRMZM5G836886	4.394	9.39567	1.60824	1.75228	1.39734	1.85769	16.7875	16.2854	23.9491	20.1033	4.42949	7.47674	8.51	4.20333	11.4233
ZmACA1-3	GRMZM2G352695	1.75733	1.37733	4.88953	5.88993	5.71653	6.36709	13.0171	16.072	7.98452	4.60255	4.83366	5.18796	11.4333	5.42667	11.3733
ZmACA1-4	GRMZM2G118919	0	0.00933333	1	1	1.00872	1	0	0	0.120663	0.0250772	0	0.0318035	0.0666667	0.0133333	0.0666667
ZmACA1-5	GRMZM2G317270	0.0433333	0.026	1.00998	1.00404	1.07074	1.05568	0.0217017	0.22519	0.504652	0	0	0	0.04	0.02	0.0166667
ZmACA4-1	GRMZM2G357620	8.93967	16.3143	9.26591	8.05094	8.30499	8.38235	7.34795	14.9879	95.9043	93.5715	6.04681	6.15982	4.89667	1.27333	13.7267
ZmACA4-2	GRMZM2G305159	1.57833	6.483	4.57809	4.2084	6.90908	5.04375	8.21153	3.86463	7.91491	15.6037	6.13472	1.67092	20.8133	6.99667	23.7567
ZmACA4-3	GRMZM2G028812	0	0	1	1.00853	1.00909	1.03539	0	0	0	0	0.0172427	0	0.04	0	0
ZmACA4-4	GRMZM2G476000	0	0	1	1	1	1	0	0	0	0	0	0	0	0	0
ZmACA6-1	GRMZM5G892495	0.588	0.941333	2.09057	1.67082	2.34057	2.18587	2.37471	2.30254	7.03098	9.06421	1.4905	1.47488	3.19667	1.23667	0.94
ZmACA6-2	GRMZM2G391042	1.04233	0.767667	2.02917	1.98538	2.06518	2.20353	7.34442	6.02967	44.959	3.40916	1.01086	2.9095	7.77	52.43	37.2067
ZmACA9	GRMZM2G140328	2.45633	1.33333	7.11794	7.68361	6.17374	6.57573	42.6015	21.5153	20.5303	3.27422	2.38578	8.13153	8.29333	7.69333	7.35667
ZmACA12-1	GRMZM2G144420	0.062	0.069	1.51537	1.63912	2.63545	2.60761	1.06562	7.9723	11.2743	34.7213	0.728766	1.1457	0.116667	0.0733333	0.0266667
ZmACA8-2	GRMZM2G132712	10.592	12.0277	8.89967	8.01072	10.3564	10.1193	13.7448	13.1522	31.8695	29.8221	15.9974	16.2917	8.80667	10.4767	6.18667
ZmACA8-1	GRMZM2G340139	0.0216667	0.0406667	1.03843	1.01569	1.03095	1.04973	0.117308	0.0758954	2.05141	0	0.0339467	0.0777293	0	0	0
FPKM values shown in this table are processed mean expression values derived from the original RNA-seq datasets for each treatment and sampling point.

## Sheet: Table S5
Table S5. Log₂ fold change of ZmCa²⁺-ATPase genes under various biotic stress conditions including A. flavus, C. heterostrophus, C. zeina, F. verticillioides, and U. maydis in maize.
Genes	E. turcicum(Control vs Inoculation_3dpi)	A. flavus 72hpi(Mock vs Inoculation)	C. graminicola(0hpi vs 24hpi)	C. heterostrophus 24h(Mock vs Inoculation)	C. zeina infection(Minimum vs Severe)	F. graminearum(0hpi vs 24hpi)	F. verticillioides 72hpi(Mock vs Inoculation)	U. maydis 3d(Mock vs Inoculation)	U. maydis 6d(Mock vs Inoculation)
ZmECA1-1	0.451427	-0.185938	2.20334	1.52926	-0.496856	0.39462	-0.262217	0.00394245	0.0149339
ZmECA1-2	0.239759	0.452353	1.56471	2.36027	0.423287	0.399742	-0.0845927	1.06966	1.10824
ZmECA1-3	0.538438	0.712726	1.95509	4.60722	0.234116	0.201977	0.0305434	1.88283	2.16684
ZmECA3	-0.289874	-0.982462	1.42105	2.66867	0.314694	0.109311	-0.489596	1.04994	1.53462
ZmACA1-1	-0.48405	1.68151	2.35955	3.72968	0.287739	2.01736	0.863938	2.57119	2.29577
ZmACA1-2	-0.00452939	0.442617	1.17505	2.11885	-0.227254	-0.0240055	-0.117257	1.14782	1.22628
ZmACA1-3	-0.519575	-0.140198	-0.404121	-0.289898	-0.222849	-0.136905	-0.416888	0.126057	-0.618688
ZmACA1-4	NA	NA	NA	NA	NA	NA	NA	0.702869	0.709434
ZmACA1-5	NA	NA	NA	NA	NA	NA	NA	-0.126007	0.0954467
ZmACA4-1	1.00309	1.69821	2.2259	1.84984	0.139954	0.324062	0.701509	1.69865	2.7978
ZmACA4-2	0.116758	1.01278	0.42738	1.75739	0.410905	0.765071	0.353797	0.364665	0.185631
ZmACA4-3	NA	NA	NA	NA	NA	NA	NA	-0.000428963	-0.00429748
ZmACA4-4	NA	NA	NA	NA	NA	NA	NA	0.0176058	0.00684222
ZmACA6-1	-0.988378	0.450951	-0.142196	3.69324	0.0924804	0.653896	-0.347349	0.60906	0.921096
ZmACA6-2	0.473901	-0.537283	0.623616	2.07919	0.390745	-0.376037	-0.453136	0	0
ZmACA9	-0.656511	-0.963255	-0.726227	-1.53851	-0.85647	-0.474751	-0.7076	-0.39428	1.29664
ZmACA12-1	-0.269747	1.65148	0.210166	0.112199	0.48689	0.4953	1.30715	1.85615	1.89149
ZmACA8-2	0.138369	1.55304	1.79491	2.42354	-0.200836	0.710609	0.312825	2.05587	1.94248
ZmACA8-1	NA	NA	NA	NA	NA	NA	NA	0.245702	0.642511

## Sheet: Table S6
Table S6. Log₂ fold change of ZmCa²⁺-ATPase genes under maize leaf infection with common corn rust (CCR), southern corn rust (SCR), maize ear rot (MER), and southern leaf blight (SLB) in resistant and susceptible lines.
Genes	Head smut(CK vs Sr)	CCR 0h(Mock vs Resistant line)	CCR 12h(Mock vs Resistant line)	CCR 24h(Mock vs Resistant line)	CCR 5d(Mock vs Resistant line)	CCR 0h(Mock vs Susceptible line)	CCR 12h(Mock vs Susceptible line)	CCR 24h(Mock vs Susceptible line)	CCR 5d(Mock vs Susceptible line)	SCR Resistant line(0h vs 48h)	SCR Susceptible line(0h vs 48h)	MER_Fv(Mock vs Fv_4J)	MER_Fv(Mock vs Fv_12J)	MER_Fv(Mock vs Fv_72J)	SLB_Resistant line(Water vs SLB)	SLB_Susceptible line(Water vs SLB)
ZmECA1-1	-0.168721	0.266941	0.200152	1.08185	1.56773	0.0385975	0.210861	0.285405	2.20119	0.747278	-0.0255465	-0.491189	0.14694	-0.382291	0.531713	-0.0326352
ZmECA1-2	-0.257762	-0.0297713	2.35166	0.95766	0.48274	-0.07516	1.688	0.831807	1.03931	0.853871	-0.365092	-0.120586	-0.254055	-0.469011	-0.393843	-0.465485
ZmECA1-3	-0.313753	-0.00507936	2.91287	1.38916	0.518782	-0.103238	2.16817	0.947442	0.98088	0.759551	-0.58101	0.0398175	0.367824	-0.201064	-0.0589582	-0.494905
ZmECA3	-0.164501	-0.229642	1.16677	-0.0452764	0.216283	0.0826875	1.07281	-0.428454	0.0401392	0.888991	-0.0862287	0.318702	0.131304	-0.518415	-0.561783	-2.31009
ZmACA1-1	-0.256124	0.537459	2.0789	2.35384	1.23712	0.313784	1.87874	1.64641	2.5766	1.23926	-0.894371	-0.197091	0.655751	0.880953	0.0215821	-0.413739
ZmACA1-2	-0.0998995	-0.243423	1.21767	0.84312	0.731426	-0.026906	1.28486	0.42515	0.634396	0.251879	-0.255163	0.250228	0.441798	-0.000424768	-0.16242	-0.386333
ZmACA1-3	-0.0393748	0.0472515	-1.23331	-0.625283	0.0222199	0.0294709	-0.486074	-0.840064	-0.425832	-0.551961	-0.258894	-0.181293	-0.193628	-0.263903	-0.283901	-0.268798
ZmACA1-4	NA	NA	NA	NA	NA	NA	NA	NA	NA	NA	NA	-0.790713	-0.337867	-1.63413	0	NA
ZmACA1-5	-1.29194	NA	0	NA	NA	NA	0	NA	NA	NA	NA	-3.4505	-1.36152	-0.71593	NA	NA
ZmACA4-1	-0.4954	-0.744538	-0.344502	-1.2752	0.394631	-0.285832	0.396745	-1.42069	2.86583	0.649452	-0.0488443	0.0965354	0.27954	1.20735	0.163194	-0.549961
ZmACA4-2	-0.346763	-0.454572	1.51773	1.38679	1.50152	-0.0197553	1.49074	0.75699	2.33209	1.61361	-0.821057	-0.160996	0.286146	1.4897	-0.791839	-0.57563
ZmACA4-3	1.10368	0.11136	-0.739776	2.34201	3.24551	0	1.23319	2.13456	2.16654	NA	1.00612	NA	NA	NA	1.42667	-0.0141303
ZmACA4-4	0.0669372	NA	NA	NA	NA	NA	NA	NA	NA	6.72703	-3.21695	-2.88231	-1.58173	-0.144075	NA	1.66297
ZmACA6-1	-0.222408	0.720033	0.319526	-0.0593418	-0.140691	-0.0288309	0.50271	-0.251781	0.576467	1.96059	0.552196	0.130135	0.308603	-0.586942	-0.317882	-0.315695
ZmACA6-2	-0.703751	-0.0138576	0.798832	0.313583	-0.17408	0.0232444	1.00782	1.35591	2.36677	-0.181627	0.0847464	-0.0103699	-0.46972	-0.47662	-0.446371	-0.544003
ZmACA9	-0.119505	-0.840054	-1.69724	-2.7354	-0.859166	0.0911918	0.645634	-1.94853	-0.662921	0.196948	1.41919	-0.207341	-1.05131	-0.345216	1.84852	1.45795
ZmACA12-1	-4.25974	1.44321	0.711796	-0.478592	-0.100104	0.389605	0.0441536	-0.281981	7.70482	-0.67303	-1.0907	-0.457733	-0.444356	0.126853	-0.0598513	-0.713938
ZmACA8-2	0.0589969	-0.00287601	1.06495	1.2319	1.13819	0.0381005	0.787903	0.769239	2.92589	1.46881	-0.586415	0.541519	-0.156446	0.533115	-0.380819	-0.133069
ZmACA8-1	-3.45101	1.27309	-1.91851	3.73906	-0.165522	0.347876	-0.991149	2.94796	1.51093	0.829425	0.880692	0.977657	0.418562	-2.11592	-1.19697	2.21851

## Sheet: Table S7
Table S7. Supplementary Table 1. Primers used in the present study
Primers Name	Primers Sequences (5' to 3')	Product size (bp)	Purpose
ZmECA1-2-F	GACCCTCTCCCTGTCAGTCT	263	qPCR
ZmECA1-2-R	TGAGAACCTCGTCGATCAGC
ZmACA1-2-F	GAAGGCGGCGATGATGAAAC	190
ZmACA1-2-R	AATGCTCCAGCAGCTCCAAT
ZmACA4-1-F	ACCTAGACACGAGGCAAAGC	224
ZmACA4-1-R	GACCATGACAACCAGCAGGA
ZmACA6-1-F	TGCAGTGGTTGCGAGAGATT	175
ZmACA6-1-R	TCGAAGACTTTGCTCAGCCAT
ZmACA4-2-F	AGCTACCTCAACGAGCACTT	174
ZmACA4-2-R	AACTTTTCCCAGGATGTTGCG
ZmECA1-3-F	GCCATCTGCCATGAGAAAGG	128
ZmECA1-3-R	AAGAGAAGGCCGCACTGTTG
ZmACA1-1-F	CCTTGGGCTCTTGTAGCTGT	182
ZmACA1-1-R	TCCACCCTTCTCTGGAACTT
ZmACA6-2-F	GGGCTATGGTACCCTTCTGG	104
ZmACA6-2-R	CCAACCTAAAACCGGCCCT
ZmACA9-F	AGGAAGACAACAAGCCCGAG	142
ZmACA9-R	CACGGCACAGAGTCTTCCAA
ZmACA12-1-F	GTGTATCGCCTTCGCCTACA	166
ZmACA12-1-R	CGTGACCATCTTCACAGCGA
ZmACA8-1-F	CCAGAAGAACCTATATTGCACTAGC	141
ZmACA8-1-R	GAAAGCCCCTTAACCCCTCC
ZmActin1-F (ref gene)	GCCTATCGTATGTGACAATGGCACTGG	188
ZmActin1-R (ref gene)	CCAAGAGAGGCATCCTGACACTGAAGT

## Sheet: Table S8
Table S8. Correspondence between B73 RefGen_v5 gene models (used for family identification) and the legacy B73 RefGen_v3 models (used in the public RNA-seq datasets). Conversion source: MaizeGDB gene-model cross-reference.
Gene	B73 RefGen_v5 (Zm00001eb…)	Legacy model — B73 RefGen_v3 (GRMZM/AC)	Chr
ZmECA1-1	Zm00001eb355420	GRMZM2G056014	8
ZmECA1-2	Zm00001eb397320	GRMZM2G162426	9
ZmECA1-3	Zm00001eb012860	GRMZM2G141704	1
ZmECA3	Zm00001eb056130	AC233878.1_FG004	1
ZmACA1-1	Zm00001eb007650	GRMZM2G006977	1
ZmACA1-2	Zm00001eb030420	GRMZM5G836886	1
ZmACA1-3	Zm00001eb051470	GRMZM2G352695	1
ZmACA1-4	Zm00001eb034200	GRMZM2G118919	1
ZmACA1-5	Zm00001eb199600	GRMZM2G317270	4
ZmACA4-1	Zm00001eb196380	GRMZM2G357620	4
ZmACA4-2	Zm00001eb291630	GRMZM2G305159	6
ZmACA4-3	Zm00001eb363270	GRMZM2G028812	8
ZmACA4-4	Zm00001eb141690	GRMZM2G476000	3
ZmACA6-1	Zm00001eb233610	GRMZM5G892495	5
ZmACA6-2	Zm00001eb430440	GRMZM2G391042	10
ZmACA8-1	Zm00001eb317200	GRMZM2G340139	7
ZmACA8-2	Zm00001eb035840	GRMZM2G132712	1
ZmACA9	Zm00001eb071550	GRMZM2G140328	2
ZmACA12-1	Zm00001eb222960	GRMZM2G144420	5
